# Supplementary material for: Geographical clustering of lung cancer in the province of Lecce, Italy: 1992–2001
Source: Int J Health Geogr. 2009 Jul 1;8:40. doi: 10.1186/1476-072X-8-40 (PMC2718871; doi:10.1186/1476-072X-8-40)
Supplement: Additional file 1 — ISTAT. Amended list of municipalities in the province of Lecce, with its code extracted from the list of Italian municipalities published by ISTAT and updated on 1 January 2007. The municipal area of Racale has been combined with that of Taviano for the reasons discussed in the text. [file 1476-072X-8-40-S1.xls]

## Sheet: Foglio1
Istat Code	Municipality	Istat Code	Municipality
75001	ACQUARICA DEL CAPO	75049	MONTESANO SALENTINO
75002	ALESSANO	75050	MORCIANO DI LEUCA
75003	ALEZIO	75051	MURO LECCESE
75004	ALLISTE	75052	NARDO'
75005	ANDRANO	75053	NEVIANO
75006	ARADEO	75054	NOCIGLIA
75007	ARNESANO	75055	NOVOLI
75008	BAGNOLO DEL SALENTO	75056	ORTELLE
75009	BOTRUGNO	75057	OTRANTO
75010	CALIMERA	75058	PALMARIGGI
75011	CAMPI SALENTINA	75059	PARABITA
75012	CANNOLE	75060	PATU'
75013	CAPRARICA DI LECCE	75061	POGGIARDO
75014	CARMIANO	75062	PRESICCE
75015	CARPIGNANO SALENTINO	75064	RUFFANO
75016	CASARANO	75065	SALICE SALENTINO
75017	CASTRI DI LECCE	75066	SALVE
75018	CASTRIGNANO DE'GRECI	75067	SANARICA
75019	CASTRIGNANO DEL SALENTO	75068	SAN CESARIO DI LECCE
75020	CAVALLINO	75069	SAN DONATO DI LECCE
75021	COLLEPASSO	75070	SANNICOLA
75022	COPERTINO	75071	SAN PIETRO IN LAMA
75023	CORIGLIANO D'OTRANTO	75072	SANTA CESAREA TERME
75024	CORSANO	75073	SCORRANO
75025	CURSI	75074	SECLI'
75026	CUTROFIANO	75075	SOGLIANO CAVOUR
75027	DISO	75076	SOLETO
75028	GAGLIANO DEL CAPO	75077	SPECCHIA
75029	GALATINA	75078	SPONGANO
75030	GALATONE	75079	SQUINZANO
75031	GALLIPOLI	75080	STERNATIA
75032	GIUGGIANELLO	75081	SUPERSANO
75033	GIURDIGNANO	75082	SURANO
75034	GUAGNANO	75083	SURBO
75035	LECCE	75084	TAURISANO
75036	LEQUILE	75085	TAVIANO+RACALE
75037	LEVERANO	75086	TIGGIANO
75038	LIZZANELLO	75087	TREPUZZI
75039	MAGLIE	75088	TRICASE
75040	MARTANO	75089	TUGLIE
75041	MARTIGNANO	75090	UGENTO
75042	MATINO	75091	UGGIANO LA CHIESA
75043	MELENDUGNO	75092	VEGLIE
75044	MELISSANO	75093	VERNOLE
75045	MELPIGNANO	75094	ZOLLINO
75046	MIGGIANO	75095	SAN CASSIANO
75047	MINERVINO DI LECCE	75096	CASTRO
75048	MONTERONI DI LECCE	75097	PORTO CESAREO
